# Supplementary material for: Single-cell analyses of Crohn’s disease tissues reveal intestinal intraepithelial T cells heterogeneity and altered subset distributions
Source: Nat Commun. 2021 Mar 26;12:1921. doi: 10.1038/s41467-021-22164-6 (PMC7997960; doi:10.1038/s41467-021-22164-6)
Supplement: Supplementary file 4 — Supplementary Data 1 [file 41467_2021_22164_MOESM4_ESM.xlsx]

## Sheet: Sup Table 1
Supplementary Table 1: Patient's demographics
Control patient ID	Age	Gender	Diagnosis	Surgery	Montreal Classification	Year diagnosed	Ethnicity	Medications
N968	54	F	Colon Cancer	Right Hemicolectomy	NA	NA	African-American	NA
N922	48	M	Neoplasm Cecum	Small Intestine and Ileocolic Resections	NA	NA	Caucasian	NA
N881	72	M	Cecal Polyp	Right Colectomy	NA	NA	African-American	NA
N879	51	F	Ileocolic Anastomic Fibrosis	Ileocolic Resection	NA	NA	Caucasian	NA
N876	52	M	Cecal Polyp	Right Colectomy	NA	NA	African-American	NA
N875	67	F	Cecal Polyp	Right Hemicolectomy	NA	NA	Caucasian	NA
N874	63	M	Polyposis (Colon)	Subtotal Colectomy	NA	NA	African-American	NA
N872	68	M	Mucinous Tumor Appendix	Right Colectomy	NA	NA	Caucasian	NA
N871	57	M	Neuroendocrine Tumor	Small Intestine resection	NA	NA	Caucasian	NA
N870	65	F	Colon Cancer	Colectomy	NA	NA	African-American	NA
N869	76	F	Colon Cancer	Colectomy	NA	NA	Caucasian	NA
N868	75	F	Cecal Cancer	Right Colectomy	NA	NA	Caucasian	NA
N867	71	M	Colon Cancer	Right Hemicolectomy	NA	NA	Caucasian	NA
N6046	60	M	HNPCC-Cancer	Colectomy	NA	NA	Caucasian	NA
N6039	69	M	Mucinous Tumor Appendix	Right Colectomy	NA	NA	Caucasian	NA
N1718	72	M	Colon Polyps	Extended Right Colon Resection	NA	NA	Caucasian	NA
N1717	57	F	Colon Polyps	Right Colon Resection	NA	NA	Caucasian	NA
N1705	69	M	Colon Cancer	Transverse Colon Resection vs Subtotal Colectomy	NA	NA	African-American	NA
N1704	73	M	Colon Cancer	Extended Right Colon Resection	NA	NA	Caucasian	NA
N1703	83	F	Colon Cancer	Right Colon Resection	NA	NA	Caucasian	NA
N1699	53	F	Colon Cancer	Laparoscopic Extended Right Hemicolectomy vs Left Hemicolectomy	NA	NA	NA	NA
N1698	81	F	Malignant neoplasm of hepatic flexure	Right Colon Resection	NA	NA	NA	NA
N1697	65	M	Colon Polyp	Right Colon Resection	NA	NA	NA	NA
N1695	63	M	Colon Polyp	Xi Right Colectomy	NA	NA	NA	NA
N1685	80	F	Colon Polyp	Right Colectomy	NA	NA	Caucasian	NA
N1618	34	F	Polyposis	Subtotal Colectomy	NA	NA	Caucasian	NA
N1606	70	F	Cecal Cancer	Right Colectomy	NA	NA	Caucasian	NA
N1605	70	F	Mass Colon	Subtotal Colectomy	NA	NA	Caucasian	NA
N1599	51	M	Colon Cancer	Subtotal Colectomy	NA	NA	Caucasian	NA
N1594	62	F	Colon Cancer	Right Colectomy	NA	NA	Caucasian	NA
N1575	61	F	Polyp Colon	Ileocolic Resection	NA	NA	Caucasian	NA
N1547	81	M	Polyposis (Ascending Colon)	Right Colectomy	NA	NA	Caucasian	NA
N1545	65	M	Colon Cancer	Right Hemicolectomy	NA	NA	African-American	NA
N1541	50	F	Colon Cancer	Right Colectomy	NA	NA	African-American	NA
N1539	77	M	Colon Cancer	Right Colectomy	NA	NA	Caucasian	NA
N1534	24	F	Colonic Inertia	Total abdominal colectomy	NA	NA	Caucasian	NA
N1533	63	F	Colon Cancer	Extended right colon resection	NA	NA	Caucasian	NA
N1532	57	F	Colon Cancer	Right Colon resection	NA	NA	Caucasian	NA
N1531	33	M	Colon Cancer	Right colon resection	NA	NA	Caucasian	NA
N1528	75	M	Colon Cancer	Right Colectomy	NA	NA	Caucasian	NA
N1527	54	F	Appendiceal cancer	Right Colectomy	NA	NA	Caucasian	NA
N1526	72	M	Carcinoid Tumor SI	Small Intestine Resection	NA	NA	Caucasian	NA
N1521	79	F	Colon Cancer	Right Colon resection	NA	NA	Caucasian	NA
N1515	55	F	Hepatic Flexure Polyp	Right Colectomy	NA	NA	Caucasian	NA
N1512	63	M	Colon Cancer	Extended right colectomy	NA	NA	Caucasian	NA
N1454	52	M	Colon Cancer	Right Colectomy	NA	NA	African-American	NA
N1425	55	F	Polyposis & Colonic Intertia	Total Colectomy	NA	NA	Caucasian	NA
N1368	61	M	Polyposis & Rectal Cancer	Total Proctocolectomy	NA	NA	Caucasian	NA
N1366	74	M	Colon Cancer	Small Intestine Resection & Right Colectomy	NA	NA	Caucasian	NA
N1364	60	F	Cecal Polyp	Right Colectomy	NA	NA	Caucasian	NA
N1362	75	M	Colon Cancer	Right Colectomy	NA	NA	Caucasian	NA
N1305	79	M	Colon Cancer	Right Colectomy	NA	NA	Caucasian	NA
N1289	65	F	Colon Cancer	Right Hepatectomy & Staging Laparoscopy with Colon Resection	NA	NA	African-American	NA
N1267	77	M	Cecal Polyp	Right Colectomy	NA	NA	Caucasian	NA
N1266	71	F	Colon Cancer	Right Hemicolectomy	NA	NA	African-American	NA
N1078	65	F	Cecal Cancer	Right Colectomy	NA	NA	Caucasian	NA
N1060	33	F	Colonic Inertia	Total Colon Resection	NA	NA	Caucasian	NA
FAP-50(7674)	21	F	Adematous polyposis	Total colectomy FAP	NA	NA	Caucasian	NA
N=58	62.5517	Mean
	65	Median
CD Patient ID	Age	Gender	Diagnosis	Surgery	Montreal Classification	Year diagnosed	Ethnicity	Medications
CD664	37	F	CD	Ileocolic Resection	A2L3B2P	2001	Caucasian	Currently taking allopurinol 100mg daily, azathioprine daily, Stelara 90mg every 8 weeks since 2017. Previous treatments include asacol, 6MP, Humira.
CD1951	31	F	CD	Laparoscopic Ileocolic Resection	A1L3B2B3P	2001	Caucasian	Currently taking Humira.
CD1948	21	M	CD	Ileocectomy	A2L3B2B3	2018	Caucasian	Failed methotrexate. Taking Stelara every 6 weeks.
CD1947	28	F	CD	Ileocolic Resection	A2L3B3	2016	Caucasian	Currently taking Stelara and mesalamine 1.2g
CD1877	62	F	CD	Ileocectomy	A3L3B2	2014	Caucasian	Maintained on Humira, had to discontinue methoxtrexate.
CD1864	25	F	CD	Ileocolic Resection	L3	2010	Caucasian	Previously on Humira, Stelara, and Remicade. Currently on combo of Cimzia and azathioprine
CD1857	35	M	CD	Ileocolic Resection	A2L3B3	2007	Caucasian	Previous therapy of Pentasa. Developed drug reaction to Humira, currently on Remicade since june 2018.
CD1824	39	F	CD	Third Ileocolic Resection	L3B2	NA	Caucasian	None
CD1821	58	F	CD	Ileocolic Resection	A2L3B2	1980	Caucasian	Budesonide
CD1820	28	M	CD	Ileocolic Resection	A1L3B2B3	2005	Caucasian	Humira 40mg/0.8mL every week. Balsalazide 750mg x3 per day. Calcium carbonate 1500mg daily. Methotrexate 2.5mg tablet, 10 tablets per week
CD1819	63	F	CD	Ileocolic Resection	L1B2	NA	Caucasian	B12 injections 1000mcg/mL every month. Calcium tablets 1200mg
CD1818	87	M	CD	Ileocectomy	A3L3B2B3	2006	Caucasian	None
CD1813	52	F	CD	Ileocolic Resection	A3L1B2	2015	Other	Humira 40mg/0.8mL every week
CD1812	60	M	CD	Ileocolic Resection	A2L3B2	1983	Caucasian	None
CD1807	54	F	CD	Ileocolic Resection	A2L3B2B3	1980	Caucasian	Entyvio, Prenidsone 40mg/day
CD1806	34	F	CD	Ileocolic Resection	A2L1B2	2006	Caucasian	Humira 40mg/0.8mL every other week
CD1805	26	M	CD	Ileocolic Resection	A2L3B3	2006	Caucasian	Humira pen 40mg/0.8mL every 7 days
CD1804	37	F	CD	Ileocolic Resection	A2L3B2	2009	Caucasian	Prilosec 20mg/day. Azathioprine 10mg/day
CD1803	46	M	CD	Small Intestine Resection	A2L3L4B2B3P	2002	Caucasian	Maintained on Remicade
CD1802	51	F	CD	Ileocolic Resection & x2 Small Intestine resections	A2L3B2B3	1988	Caucasian	Remicade 400mg/8 weeks, Budesonide 9mg/day
CD1800	44	F	CD	Ileocolic Resection & Gastrojejunostomy	A2L1L4B3	2000	Caucasian	Azathioprine 175mg/day
CD1799	80	F	CD	Total Proctocolectomy	A3L2B1P	2015	Caucasian	Taking allopurinol and 6-MP, Protonix 40mg x2 daily, PPI x2.
CD1796	27	M	CD	Ileocolic Resection	A2L1B3	2016	Caucasian	None
CD1795	43	F	CD	Ileocolic Resection	A3L3B3	2017	Caucasian	None
CD1143	27	F	CD	Ileocolic Resection	L3B3	NA	Caucasian	Azathioprine 150mg/day. Budesonide 9mg/day. Prednisone 20mg/day. Humira pen 40mg/0.8mL
CD1992	57	F	CD	Open Ileocectomy	L3B3	1989	Caucasian	Stelara, allopurinol, and 6-MP
CD1993	82	F	CD	Crohn's Ileolic Redo	L3B2	1957	Caucasian	Sulfasalazine
CD1994	35	M	CD	Ileocolic Resection	L3p/B2	2009	Caucasian	Stelara, steroids
CD1832	41	M	CD	Ileocecectomy	L1/B2	2011	Caucasian	Stelara
CD1949	57	M	CD	Ileocolic Resection	L1p/B3	2015	Caucasian	Stelara
CD1829	51	M	CD	Ileocolic Resection	A3L3B2B3	2018	Caucasian	Stelara 90mg/8 weeks and azathioprine 50mg x3 daily
CD1876	37	F	CD	Ileocectomy	A1L3B2	1997	African-American	Infliximab and azathioprine.
CD=32	45.4688	Mean
	42	Median
