# Supplementary material for: Single-cell analyses of Crohn’s disease tissues reveal intestinal intraepithelial T cells heterogeneity and altered subset distributions
Source: Nat Commun. 2021 Mar 26;12:1921. doi: 10.1038/s41467-021-22164-6 (PMC7997960; doi:10.1038/s41467-021-22164-6)
Supplement: Supplementary file 5 — Supplementary Data 2 [file 41467_2021_22164_MOESM5_ESM.xlsx]

## Sheet: Sup Table 2
Supplentary Table 2: Additional CD patient information
CD patient ID	Reason for surgery
CD664	Surgery due to colonic stricture and IC disease
CD1951	Surgery due to cecal mass associated with CD, consistent with acute and chronic colitis, no evidence of malignancy, obstructive symptoms
CD1948	Surgery due to obstructing phlegmonous mass related to CD in the ascending colon
CD1947	Sugery due to retroperitoneal abscess and fistula takedown; 1/9/2020 Hgb 8.7, Hct 30.5, Plt 692
CD1877	Surgery due to stenosis in distal ileum, causing partial small bowel obstruction
CD1864	Surgery due to refractor CD; 6/5/2018- c diff negative
CD1857	Surgery to due stenosis at the anastomotic site
CD1824	Surgery due to symptomatic recurrence of IC anastomosis
CD1821	Surgery due to IC stricture, obstructive symptoms; 8/25/2018- C diff negative
CD1820	Surgery due to ileosigmoid fistula from CD; 8/13/2018- shiga toxin negative
CD1819	Surgery due to increasing symptoms from CD, increasing obstructive symptoms, stricture at TI, no evidence of colitis
CD1818	Surgery due to untreated CD and evidence of fistulization to the colon
CD1813	Surgery due to terminal ileal CD; 1/24/2018 Surg path: chronic active ileitis
CD1812	Surgery due to distal ileal recurring strictures, weight loss and abdominal pain; 11/3/2017 Surg path: active CD
CD1807	Surgery due to refractory CD; 7/26/2017 Surg path: acute and chronic active inflammation ileum
CD1806	Surgery due to terminal ileal stricture; 7/25/2017 Surg path: Active ileitis and active colitis
CD1805	Surgery due to right ileal psoas iliacus absecess with fistulization to his terminal ileum, mild colitis; 7/10/2017 Surgical pathology: active ileitis
CD1804	Surgery due to abscess, extremely dense induration of ileal colic disease; 5/31/2017- Surgical pathology: Active CD involving terminal ileum
CD1803	Surgery due to small bowel obstruction, severe anorectal refractory CD; 1/3/2017 Fecal occult blood-negative; 5/30/2017-Sugical pathology: Active IBD, CD ileum
CD1802	Surgery due to partial small bowel obstruction; 4/27/2017- Surgical pathology: active colitis
CD1800	Surgery due to gastric outlet obstructions, severe abdominal pain; 12/6/2016 Stool gram stain for WBC's-negative; 3/8/2017 Surgical pathology: CD involving ileum
CD1799	Surgery due to gastric ulcer perforation, inflamed recto sigmoid colon; 9/27/2015- Fecal WBC >25
CD1796	Surgery due to intraabdoinal abscess, worsening abdominal symptoms; 11/19/2016 Stool occult blood-negative; 5/31/2017 Surgical pathology: small intestine with foreign body giant cell reaction and serosal adhesion
CD1795	Surgery due to high grade small bowel obstruction, pelvic abscess, ileal CD
CD1143	Surgery due to recurrent IC CD, perianal abscess x2 and fistulizing perianal CD; 6/1/2017 Neutrophil abs 8.51 K/cumm; RBC, Hgb and Hct all low; platelets elevated
CD1992	Recurrent ileal Crohn's disease
CD1993	Recurrent terminal ileal Crohn's disease with internal fistulization and stricturing
CD1994	Ileal Crohn’s disease and Repair of Ileocolic Fistula
CD1832	Crohn's disease of the terminal ileum
CD1949	Fibrostenotic ileal Crohn’s disease
CD1829	Surgery for fistulizing and stenosing disease-complication of CD
CD1876	Surgery due to MRE demonstrating severe focal stricture in TI and anorectal fistulizing disease
