# Supplementary material for: Single-cell analyses of Crohn’s disease tissues reveal intestinal intraepithelial T cells heterogeneity and altered subset distributions
Source: Nat Commun. 2021 Mar 26;12:1921. doi: 10.1038/s41467-021-22164-6 (PMC7997960; doi:10.1038/s41467-021-22164-6)
Supplement: Supplementary file 6 — Supplementary Data 3 [file 41467_2021_22164_MOESM6_ESM.xlsx]

## Sheet: Sup Table 3
Supplementary Table 3: Patient samples used in Fig.1, Sup.Fig.2, Fig.4(a-g), Fig.5, Sup.Fig.5, Sup.Fig.6. NI = non-inflamed ileum, II = inflamed ileum
Experiment used	Fresh or frozen	Site of collection	Patient ID	Age	Gender	Diagnosis	Surgery	Montreal Classification	Year diagnosed	Ethinicity	Medications
scRNAseq LP and IEL	Fresh	NI	N1425	55	F	Polyposis & Colonic Intertia	Total Colectomy	NA	NA	Caucasian	NA
scRNAseq LP and IEL	Fresh	NI	N1366	74	M	Colon Cancer	Small Intestine Resection & Right Colectomy	NA	NA	Caucasian	NA
scRNAseq LP and IEL	Fresh	NI and II	CD1818	87	M	CD	Ileocectomy	A3L3B2B3	2006	Caucasian	None
scRNAseq LP and IEL	Fresh	NI and II	CD1813	52	F	CD	Ileocolic Resection	A3L1B2	2015	Other	Humira 40mg/0.8mL every week
