# Supplementary material for: Single-cell analyses of Crohn’s disease tissues reveal intestinal intraepithelial T cells heterogeneity and altered subset distributions
Source: Nat Commun. 2021 Mar 26;12:1921. doi: 10.1038/s41467-021-22164-6 (PMC7997960; doi:10.1038/s41467-021-22164-6)
Supplement: Supplementary file 7 — Supplementary Data 4 [file 41467_2021_22164_MOESM7_ESM.xlsx]

## Sheet: Sup Table 4
Supplementary Table 4: Patient samples used in Fig.2. NI = non-inflamed ileum, II = inflamed ileum
Figure 2: panels	Fresh or Frozen	Site of collection	Patient ID	Age	Gender	Diagnosis	Surgery	Montreal Classification	Year diagnosed	Ethinicity
a, b, c, d	Frozen	NI	N1528	75	M	Colon Cancer	Right Colectomy	NA	NA	Caucasian
c, d	Frozen	NI	N1532	57	F	Colon Cancer	Right Colon resection	NA	NA	Caucasian
c, d	Frozen	NI	N1531	33	M	Colon Cancer	Right Colon resection	NA	NA	Caucasian
