# Supplementary material for: Single-cell analyses of Crohn’s disease tissues reveal intestinal intraepithelial T cells heterogeneity and altered subset distributions
Source: Nat Commun. 2021 Mar 26;12:1921. doi: 10.1038/s41467-021-22164-6 (PMC7997960; doi:10.1038/s41467-021-22164-6)
Supplement: Supplementary file 8 — Supplementary Data 5 [file 41467_2021_22164_MOESM8_ESM.xlsx]

## Sheet: Sup Table 5
Supplementary Table 5: Patient samples used in Fig.3. NI = non-inflamed ileum, II = inflamed ileum
Figure 3: panels	Fresh or Frozen	Site of collection	Patient ID	Age	Gender	Diagnosis	Surgery	Montreal Classification	Year diagnosed	Ethinicity	Medications
a,b,c	Fresh	NI	N968	54	F	Colon Cancer	Right Hemicolectomy	NA	NA	African-American
a,b,c	Fresh	NI	N922	48	M	Neoplasm Cecum	Small Intestine and Ileocolic Resections	NA	NA	Caucasian
a,b,c	Fresh	NI	N879	51	F	Ileocolic Anastomic Fibrosis	Ileocolic Resection	NA	NA	Caucasian
a,b,c	Fresh	NI	N874	63	M	Polyposis (Colon)	Subtotal Colectomy	NA	NA	African-American
a,b,c	Fresh	NI	N871	57	M	Neuroendocrine tumor	Small Intestine resection	NA	NA	Caucasian
a,b,c	Fresh	NI	N869	76	F	Colon Cancer	Colectomy	NA	NA	Caucasian
a,b,c	Fresh	NI	N868	75	F	Cecal Cancer	Right Colectomy	NA	NA	Caucasian
a,b,c	Fresh	NI	N6046	60	M	HNPCC-Cancer	Colectomy	NA	NA	Caucasian
a,b,c	Fresh	NI	N6039	69	M	Mucinous tumor appendix	Right Colectomy	NA	NA	Caucasian
c	Frozen	NI	N1685	80	F	Colon Polyp	Right Colon Resection	NA	NA	Caucasian
a,b,c, d-i	Frozen	NI	N1547	81	M	Polyposis (Ascending Colon)	Right Colectomy	NA	NA	Caucasian
a,b,c, d-i	Frozen	NI	N1545	65	M	Colon Cancer	Right Hemicolectomy	NA	NA	African-American
a,b,c, d-i	Frozen	NI	N1541	50	F	Colon Cancer	Right Colectomy	NA	NA	African-American
a,b,c, d-i	Frozen	NI	N1539	77	M	Colon Cancer	Right Colectomy	NA	NA	Caucasian
a,b,c, d-i	Frozen	NI	N1534	24	F	Colonic inertia	Total Abdominal Colectomy	NA	NA	Caucasian
a,b,c, d-i	Frozen	NI	N1533	63	F	Colon Cancer	Extended Right Colon Resection	NA	NA	Caucasian
a,b,c, d-i	Frozen	NI	N1532	57	F	Colon Cancer	Right Colon Resection	NA	NA	Caucasian
a,b,c, d-i	Frozen	NI	N1531	33	M	Colon Cancer	Right Colon Resection	NA	NA	Caucasian
a,b,c, d-i	Frozen	NI	N1528	75	M	Colon Cancer	Right Colectomy	NA	NA	Caucasian
a,b,c, d-i	Frozen	NI	N1527	54	F	Appendiceal Cancer	Right Colectomy	NA	NA	Caucasian
a,b,c, d-i	Frozen	NI	N1526	72	M	Carcinoid Tumor Small Intestine	Small Intestine Resection	NA	NA	Caucasian
a,b,c, d-i	Frozen	NI	N1521	79	F	Colon Cancer	Right Colon resection	NA	NA	Caucasian
a,b,c, d-i	Frozen	NI	N1515	55	F	Hepatic flexure polyp	Right Colectomy	NA	NA	Caucasian
a,b,c, d-i	Frozen	NI	N1512	63	M	Colon Cancer	Extended Right Colectomy	NA	NA	Caucasian
a,b,c, d-i	Frozen	NI	N1454	52	M	Colon Cancer	Right Colectomy	NA	NA	African-American
a,b,c	Fresh	NI	N1368	61	M	Polyposis & Rectal Cancer	Total Proctocolectomy	NA	NA	Caucasian
a,b,c	Fresh	NI	N1364	60	F	Cecal Polyp	Right Colectomy	NA	NA	Caucasian
a,b,c	Fresh	NI	N1362	75	M	Colon Cancer	Right Colectomy	NA	NA	Caucasian
a,b,c	Fresh	NI	N1305	79	M	Colon Cancer	Right Colectomy	NA	NA	Caucasian
a,b,c	Fresh	NI	N1289	65	F	Colon Cancer	Right Hepatectomy & Staging Laparoscopy with Colon Resection	NA	NA	African-American
a,b,c	Fresh	NI	N1267	77	M	Cecal Polyp	Right Colectomy	NA	NA	Caucasian
a,b,c	Fresh	NI	N1266	71	F	Colon Cancer	Right Hemicolectomy	NA	NA	African-American
a,b,c	Fresh	NI	N1078	65	F	Cecal Cancer	Right Colectomy	NA	NA	Caucasian
a,b,c	Fresh	NI	N1060	33	F	Colonic Inertia	Total Colon Resection	NA	NA	Caucasian
a,b,c, d-i	Frozen	NI/II	CD664	37	F	CD	Ileocolic Resection	A2L3B2P	2001	Caucasian	Currently taking allopurinol 100mg daily, azathioprine daily, stelara 90mg every 8 weeks since 2017. Previous treatments include asacol, 6MP, Humira.
c	Frozen	NI	CD1951	31	F	CD	Laparoscopic Ileocolic Resection	A1L3B2B3P	2001	Caucasian	Currently taking humira.
a,b,c, d-i	Frozen	NI/II	CD1948	21	M	CD	Ileocectomy	A2L3B2B3	2018	Caucasian	Failed methotrexate. Taking stelara every 6 weeks.
a,b,c, d-i	Frozen	NI/II	CD1947	28	F	CD	Ileocolic Resection	A2L3B3	2016	Caucasian	Currently taking stelara and mesalamine 1.2g
a,b,c, d-i	Frozen	NI/II	CD1877	62	F	CD	Ileocectomy	A3L3B2	2014	Caucasian	Maintained on humira, had to discontinue methoxtrexate.
a,b,c, d-i	Frozen	NI/II	CD1864	25	F	CD	Ileocolic Resection	x	2010	Caucasian	Previously on humira, stelara, and remicade. Currently on combo of Cimzia and Azathioprine
a,b,c, d-i	Frozen	NI/II	CD1857	35	M	CD	Ileocolic Resection	A2L3B3	2007	Caucasian	Previous therapy of Pentasa. Developed drug reaction to humira, currently on remicade since june 2018.
a,b,c, d-i	Frozen	NI/II	CD1824	39	F	CD	Third Ileocolic Resection	L3B2	NA	Caucasian	None
a,b,c, d-i	Frozen	NI/II	CD1820	28	M	CD	Ileocolic Resection	A1L3B2B3	2005	Caucasian	Humira 40mg/0.8mL every week. Balsalazide 750mg x3 per day. Calcium carbonate 1500mg daily. Methotrexate 2.5mg tablet, 10 tablets per week
a,b,c, d-i	Frozen	NI/II	CD1819	63	F	CD	Ileocolic Resection	L1B2	NA	Caucasian	B12 injections 1000mcg/mL every month. Calcium tablets 1200mg
a,b,c	Fresh	II	CD1812	60	M	CD	Ileocolic Resection	A2L3B2	1983	Caucasian	None
a,b,c	Fresh	NI/II	CD1807	54	F	CD	Ileocolic Resection	A2L3B2B3	1980	Caucasian	Entyvio, Prenidsone 40mg/day
a,b,c	Fresh	NI/II	CD1806	34	F	CD	Ileocolic Resection	A2L1B2	2006	Caucasian	Humira 40mg/0.8mL every other week
a,b,c	Fresh	NI/II	CD1805	26	M	CD	Ileocolic Resection	A2L3B3	2006	Caucasian	Humira pen 40mg/0.8mL every 7 days
a,b,c	Fresh	NI/II	CD1804	37	F	CD	Ileocolic Resection	A2L3B2	2009	Caucasian	Prilosec 20mg/day. Azathioprine 10mg/day
a,b,c	Fresh	NI/II	CD1803	46	M	CD	Small Intestine resection	A2L3L4B2B3P	2002	Caucasian	Maintained on Remicade
a,b,c	Fresh	NI	CD1802	51	F	CD	Ileocolic Resection & x2 Small Intestine resections	A2L3B2B3	1988	Caucasian	Remicade 400mg/8 weeks, Budesonide 9mg/day
a,b,c	Fresh	NI/II	CD1800	44	F	CD	Ileocolic Resection & Gastrojejunostomy	A2L1L4B3	2000	Caucasian	Azathioprine 175mg/day
a,b,c	Fresh	NI	CD1799	80	F	CD	Total Proctocolectomy	A3L2B1P	2015	Caucasian	taking allopurinol and 6-MP, Protonix 40mg x2 daily, PPI x2.
a,b,c	Fresh	NI/II	CD1796	27	M	CD	Ileocolic Resection	A2L1B3	2016	Caucasian	None
a,b,c	Fresh	NI/II	CD1795	43	F	CD	Ileocolic Resection	A3L3B3	2017	Caucasian	None
a,b,c	Fresh	II	CD1143	27	F	CD	Ileocolic Resection	B3	NA	Caucasian	Azathioprine 150mg/day. Budesonide 9mg/day. Prednisone 20mg/day. Humira pen 40mg/0.8mL
