# Supplementary material for: Single-cell analyses of Crohn’s disease tissues reveal intestinal intraepithelial T cells heterogeneity and altered subset distributions
Source: Nat Commun. 2021 Mar 26;12:1921. doi: 10.1038/s41467-021-22164-6 (PMC7997960; doi:10.1038/s41467-021-22164-6)
Supplement: Supplementary file 9 — Supplementary Data 6 [file 41467_2021_22164_MOESM9_ESM.xlsx]

## Sheet: Sup Table 6
Supplementary Table 6: Patient samples used in Fig.4. NI = non-inflamed ileum, II = inflamed ileum. Samples were pooled before sorting (5 samples in each experiment).
Figure 4: panels	Fresh or frozen	Site of collection	Patient ID	Age	Gender	Diagnosis	Surgery	Ethinicity
g, h, i, k, l	Frozen	NI	N1698	81	F	Malignant Neoplasm of Hepatic Flexure	Right Colon Resection	NA
g, h, i, k, l	Frozen	NI	N1699	53	F	Colon Cancer	Laparoscopic Extended Right Hemicolectomy vs Left Hemicolectomy	NA
g, h, i, k, l	Frozen	NI	N1697	65	M	Colon Polyp	Right Colon Resection	NA
g, h, i, k, l	Frozen	NI	N1685	80	F	Colon Polyp	Right Colectomy	Caucasian
g, h, i, k, l	Frozen	NI	N1695	63	M	Colon Polyp	Xi Right Colectomy	NA
j	Frozen	NI	N1704	73	M	Colon Cancer	Extended Right Colon Resection	Caucasian
j	Frozen	NI	N1717	57	F	Colon Polyp	Right Colon Resection	Caucasian
j	Frozen	NI	N1703	83	F	Colon Cancer	Right Colon Resection	Caucasian
j	Frozen	NI	N1705	69	M	Colon Cancer	Transverse Colon Resection vs Subtotal Colectomy	African-American
j	Frozen	NI	N1718	72	M	Colon Polyp	Extended Right Colon Resection	Caucasian
