# Supplementary material for: Single-cell analyses of Crohn’s disease tissues reveal intestinal intraepithelial T cells heterogeneity and altered subset distributions
Source: Nat Commun. 2021 Mar 26;12:1921. doi: 10.1038/s41467-021-22164-6 (PMC7997960; doi:10.1038/s41467-021-22164-6)
Supplement: Supplementary file 10 — Supplementary Data 7 [file 41467_2021_22164_MOESM10_ESM.xlsx]

## Sheet: Sup Table 7
Supplementary Table 7: Patient samples used in Figure 6 and Supplementary Figure 7. NI = non-inflamed ileum, II = inflamed ileum.
Figure 6 and Supplementary Fig. 7: panel	Patient ID	Fresh or frozen	Site of collection	Age	Gender	Diagnosis	Surgery	Montreal Classification	Year diagnosed	Ethinicity
CYTOF (a-l), Sup. Fig. 7	N881	Fresh	NI	72	M	Cecal Polyp	Right Colectomy	NA	NA	African-American
CYTOF (a-l), Sup. Fig. 7	N879	Fresh	NI	51	F	Ileocolic Anastomic Fibrosis	Ileocolic Resection	NA	NA	Caucasian
CYTOF (a-l), Sup. Fig. 7	N876	Fresh	NI	52	M	Cecal Polyp	Right Colectomy	NA	NA	African-American
CYTOF (a-l), Sup. Fig. 7	N875	Fresh	NI	67	F	Cecal Polyp	Right Hemicolectomy	NA	NA	Caucasian
CYTOF (a-l), Sup. Fig. 7	N872	Fresh	NI	68	M	Mucinous tumor appendix	Right Colectomy	NA	NA	Caucasian
CYTOF (a-l), Sup. Fig. 7	N870	Fresh	NI	65	F	Colon Cancer	Colectomy	NA	NA	African-American
CYTOF (a-l), Sup. Fig. 7	N868	Fresh	NI	75	F	Cecal Cancer	Right Colectomy	NA	NA	Caucasian
CYTOF (a-l), Sup. Fig. 7	N867	Fresh	NI	71	M	Colon Cancer	Right Hemicolectomy	NA	NA	Caucasian
CYTOF (a-l), Sup. Fig. 7	CD1807	Fresh	NI	54	F	CD	Ileocolic Resection	A2L3B2B3	1980	Caucasian
CYTOF (a-l), Sup. Fig. 7	CD1806	Fresh	NI	34	F	CD	Ileocolic Resection	A2L1B2	2006	Caucasian
CYTOF (a-l), Sup. Fig. 7	CD1804	Fresh	NI/II	37	F	CD	Ileocolic Resection	A2L3B2	2009	Caucasian
CYTOF (a-l), Sup. Fig. 7	CD1803	Fresh	NI/II	46	M	CD	Small Intestine resection	A2L3L4B2B3P	2002	Caucasian
CYTOF (a-l), Sup. Fig. 7	CD1802	Fresh	NI	51	F	CD	Ileocolic Resection & x2 Small Intestine resections	A2L3B2B3	1988	Caucasian
CYTOF (a-l), Sup. Fig. 7	CD1800	Fresh	NI/II	44	F	CD	Ileocolic Resection & Gastrojejunostomy	A2L1L4B3	2000	Caucasian
CYTOF (a-l), Sup. Fig. 7	CD1799	Fresh	NI	80	F	CD	Total Proctocolectomy	A3L2B1P	2015	Caucasian
CYTOF (a-l), Sup. Fig. 7	CD1796	Fresh	NI/II	27	M	CD	Ileocolic Resection	A2L1B3	2016	Caucasian
CYTOF (a-l), Sup. Fig. 7	CD1795	Fresh	NI/II	43	F	CD	Ileocolic Resection	A3L3B3	2017	Caucasian
CYTOF (a-l), Sup. Fig. 7	CD1143	Fresh	II	27	F	CD	Ileocolic Resection	B3	NA	Caucasian
FACS (c-d)	N1454	Frozen	NI	52	M	Colon Cancer	Right Colectomy	NA	NA	African-American
FACS (c-d)	N1539	Frozen	NI	77	M	Colon Cancer	Right Colectomy	NA	NA	Caucasian
FACS (c-d)	N1575	Frozen	NI	61	F	Polyp Colon	Ileocolic Resection	NA	NA	Caucasian
FACS (c-d)	N1594	Frozen	NI	62	F	Colon Cancer	Right Colectomy	NA	NA	Caucasian
FACS (c-d)	N1599	Frozen	NI	51	M	Colon Cancer	Subtotal Colectomy	NA	NA	Caucasian
FACS (c-d)	N1605	Frozen	NI	70	F	Mass Colon	Subtotal Colectomy	NA	NA	Caucasian
FACS (c-d)	N1606	Frozen	NI	70	F	Cecal Cancer	Right Colectomy	NA	NA	Caucasian
FACS (c-d)	N1618	Frozen	NI	34	F	Polyposis	Subtotal Colectomy	NA	NA	Caucasian
FACS (c-d)	N1685	Frozen	NI	80	F	Colon Polyp	Right Colectomy	NA	NA	Caucasian
FACS (c-d)	CD1832	Frozen	NI/II	41	M	CD	Ileocecectomy	L1/B2	2011	Caucasian
FACS (c-d)	CD1877	Frozen	NI/II	62	F	CD	Ileocectomy	A3L3B2	2014	Caucasian
FACS (c-d)	CD1947	Frozen	NI/II	28	F	CD	ileocolic Resection	A2L3B3	2016	Caucasian
FACS (c-d)	CD1829	Frozen	NI	51	M	CD	Ileocolic Resection	A3L3B2B3	2018	Caucasian
FACS (c-d)	CD1948	Frozen	NI/II	21	M	CD	Ileocectomy	A2L3B2B3	2018	Caucasian
FACS (c-d)	CD1949	Frozen	NI/II	57	M	CD	Ileocolic Resection	L1p/B3	2015	Caucasian
FACS (c-d)	CD1992	Frozen	NI/II	57	F	CD	Open Ileocectomy	L3B3	1989	Caucasian
FACS (c-d)	CD1993	Frozen	NI/II	82	F	CD	Crohn's Ileolic Redo	L3B2	1957	Caucasian
FACS (c-d)	CD1994	Frozen	II	35	M	CD	Ileocolic Resection	L3p/B2	2009	Caucasian
FACS (c-d)	CD1876	Frozen	NI	37	F	CD	Ileocectomy	A1L3B2	1997	African-American
FACS (c-d)	CD1951	Frozen	NI	31	F	CD	Laparoscopic Ileocolic Resection	A1L3B2B3P	2001	Caucasian
