# Supplementary material for: Single-cell analyses of Crohn’s disease tissues reveal intestinal intraepithelial T cells heterogeneity and altered subset distributions
Source: Nat Commun. 2021 Mar 26;12:1921. doi: 10.1038/s41467-021-22164-6 (PMC7997960; doi:10.1038/s41467-021-22164-6)
Supplement: Supplementary file 11 — Supplementary Data 8 [file 41467_2021_22164_MOESM11_ESM.xlsx]

## Sheet: Sup Table 8
Supplementary Table 8: List of antibodies used for flow cytometry
Marker	Color	Clone	Dilution	Cat Number	Company
CD161	BV510	HP-3G10	1 to 50	339922	Biolegend
TIGIT	BV605	A15153G	1 to 50	372711	Biolegend
CD39	FITC	A1	1 to 50	328206	Biolegend
CD19	PerCP	HIB19	1 to 50	302230	Biolegend
GP130	PE	2E1B02	1 to 50	362003	Biolegend
BTLA	APC-Cy7	MIH26	1 to 50	344517	Biolegend
ICOS	APC	C398.4A	1 to 50	313509	Biolegend
CCR7	BV785	G043H7	1 to 50	353229	Biolegend
CD25	Alexa Fluor 700	BC96	1 to 50	302621	Biolegend
CD103	BV421	Ber-ACT8	1 to 50	350213	Biolegend
CD160	APC	BY55	1 to 50	341207	Biolegend
CXCR3	Biotin	G025H7	1 to 50	353743	Biolegend
NKp30	PE	P30-15	1 to 50	325208	Biolegend
CD45	Alexa Fluor 700	2D1	1 to 50	368514	Biolegend
TCRgd	PE-Cy7	B1	1 to 50	331221	Biolegend
CD3	BV510	UCHT1	1 to 50	300447	Biolegend
Vd2	BV421	B6	1 to 50	331427	Biolegend
CD3	BV605	OKT3	1 to 50	317322	Biolegend
PD-1	BV421	EH12.2H7	1 to 50	329920	Biolegend
Streptavidin	PE-Cy7		1 to 100	405206	Biolegend
CD45	APC	HI30	1 to 50	17-0459-42	eBioscience
CD8	PerCP-Cy5.5	RPA-T8	1 to 50	45-0088-42	eBioscience
TCRgd	PE	B1.1	1 to 50	12-9959-42	eBioscience
KLRG1	eFluor710	13F12F2	1 to 50	46-9488-42	eBioscience
RORgt	APC	AFKJS-9	1 to 50	17-6988-82	eBioscience
CD4	BUV737	GK1.5	1 to 50	612761	BD Bioscience
CD45	BUV395	HI30	1 to 50	563791	BD Bioscience
CD3	BUV661	UCHT1	1 to 50	565066	BD Bioscience
CCR6	Biotin	11A9	1 to 50	559561	BD Bioscience
7-AAD	PerCP		1 to 200	559925	BD Bioscience
