# Supplementary material for: Single-cell analyses of Crohn’s disease tissues reveal intestinal intraepithelial T cells heterogeneity and altered subset distributions
Source: Nat Commun. 2021 Mar 26;12:1921. doi: 10.1038/s41467-021-22164-6 (PMC7997960; doi:10.1038/s41467-021-22164-6)
Supplement: Supplementary file 12 — Supplementary Data 9 [file 41467_2021_22164_MOESM12_ESM.xlsx]

## Sheet: Sup Table 9
Supplementary Table 9: List of antibodies used for CyTOF
Marker	Tag	Clone	Dilution	Cat Number	Company
NKp44	167Er	44.189	1 to 34.3	16-3369-85	eBioscience
CD45	089Y	HI30	1 to 106	3089003B	Fluidigm
CD196	141Pr	G034E3	1 to 35	3141003A	Fluidigm
CD19	142Nd	HIB19	1 to 106	3142001B	Fluidigm
CD117	143Nd	104D2	1 to 350	3143001B	Fluidigm
CD4	145Nd	RPA-T4	1 to 70	3145001B	Fluidigm
CD8a	146Nd	RPA-T8	1 to 35	3146001B	Fluidigm
CD25	149Sm	2A3	1 to 35	3149010B	Fluidigm
FceRI	150Nd	AER-37 (CRA-1)	1 to 106	3150027B	Fluidigm
CD138	150Nd	DL-101	1 to 35	3150012B	Fluidigm
CD103	151Eu	Ber-ACT8	1 to 35	3151011B	Fluidigm
TCRgd	152Sm	11F2	1 to 35	3152008B	Fluidigm
TIGIT	153Eu	MBSA43	1 to 35	3153019B	Fluidigm
CD3	154Sm	UCHT1	1 to 106	3154003B	Fluidigm
CD85j	156Gd	GHI/75	1 to 35	3156020B	Fluidigm
CD194	158Gd	L291H4	1 to 350	3158032A	Fluidigm
CD161	159Tb	HP-3G10	1 to 35	3159004B	Fluidigm
CD39	160Gd	A1	1 to 106	3160004B	Fluidigm
CD27	162Dy	L128	1 to 250	3162009B	Fluidigm
CD45RO	165Ho	UCHL1	1 to 35	3165011B	Fluidigm
CD34	166Er	581	1 to 106	3166012B	Fluidigm
CD127	168Er	A019D5	1 to 106	3168017B	Fluidigm
CD159	169Tm	Z199	1 to 35	3169013B	Fluidigm
CD45RA	170Er	HI100	1 to 106	3170010B	Fluidigm
CD226	171Yb	DX11	1 to 35	3171013B	Fluidigm
CD354	172Yb	TREM-26	1 to 35	3172022B	Fluidigm
CD94	174Yb	HP-3D9	1 to 35	3174015B	Fluidigm
CD14	175Lu	M5E2	1 to 35	3175015B	Fluidigm
CD56	176Yb	N901	1 to 350	3176009B	Fluidigm
CD16	209Bi	3G8	1 to 35	3209002B	Fluidigm
CD303	147Sm	201A	1 to 17.5	3147009B	Fluidigm
CD1b	155Gd	SN13	1 to 35	3155007B	Fluidigm
DR3	161Dy	JD3	1 to 35	3161003B	Fluidigm
CD294	163Dy	BM16	1 to 35	3163003B	Fluidigm
CD141	173Yb	1A4	1 to 35	3173002B	Fluidigm
