# Supplementary material for: Single-cell analyses of Crohn’s disease tissues reveal intestinal intraepithelial T cells heterogeneity and altered subset distributions
Source: Nat Commun. 2021 Mar 26;12:1921. doi: 10.1038/s41467-021-22164-6 (PMC7997960; doi:10.1038/s41467-021-22164-6)
Supplement: Supplementary file 13 — Source Data [file 41467_2021_22164_MOESM13_ESM.xlsx]

## Sheet: Fig3
Source Data 1: Flow cytometry raw data used in Fig.3. Letters indicate panels in Fig.3. NI = non inflamed ileum, II = inflamed ileum
Patient ID	a (%)	b (%)	c (%)	d (%)	e (%)	f (%)	g (%)	h (%)	i (%)	j (%)	k (%)	l (%)
N1454	69.4	22.7	4.19	94.3	23.8	22.6	11.8	12.7	3.99	33.9	40.5	7.51
N1512	53.1	33	7.99	97	2.11	63.1	3.66	5.13	1.62	36.1	38.9	17.1
N1515	67.3	26.5	4.54	97.6	14.4	44.8	33.6	39.1	7.37	33.1	42.1	2.16
N1521	79.3	14.1	4.58	95.4	1.08	35.1	24.8	28.1	12.9	39.2	26.1	9.57
N1526	85.1	11.1	2.11	99.5	6.85	70.8	65.9	66	9.76	27.3	8.81	2.72
N1527	73.8	20.7	4.49	98.8	2.39	61	4.13	3.24	1.12	34.7	48	12.6
N1528	48.6	37.8	13.2	76.8	56.1	34.9	24.5	32.1	8.68	42.5	61.5	4.89
N1531	43.7	4.12	45.9	99.8	23.3	95.2	6.91	8.06	1.51	47.9	93.7	13.7
N1532	69.3	23.5	3.89	99	36	81.2	45.5	53.6	14.6	25.7	81.1	9.09
N1533	54.2	28	14.3	98	47.4	40.6	11.7	11.9	6.66	23.1	46	7.27
N1534	38.1	40.2	15.2	87.3	44	92	16.2	22.8	4.87	30.9	93.4	11.4
N1539	33.3	57.5	2.24	83.5	6.89	79.3	7.62	6.68	1.64	20.2	35.7	18.6
N1541	70.1	21.6	6.54	95.5	12.1	55.7	9.24	11.3	4.26	41.5	29.4	21
N1545	51.7	6.34	38.9	85.9	9.21	92.5	34.1	44.3	5.12	36.2	45.5	14.7
N1547	63.8	9.12	22.2	99.1	20	66.7	7.33	6.25	1.85	28.4	49.7	19.4
N868	71.1	19.5	33.1	NA	NA	NA	NA	NA	NA	NA	NA	NA
N869	77.4	17.4	17.4	NA	NA	NA	NA	NA	NA	NA	NA	NA
N871	75.2	15.6	17	NA	NA	NA	NA	NA	NA	NA	NA	NA
N6039	81	15	24.7	NA	NA	NA	NA	NA	NA	NA	NA	NA
N874	72.9	9.22	20.1	NA	NA	NA	NA	NA	NA	NA	NA	NA
N6046	68.9	28.3	1.8	NA	NA	NA	NA	NA	NA	NA	NA	NA
N879	72.4	26.7	17.7	NA	NA	NA	NA	NA	NA	NA	NA	NA
N968	93	5.3	10.1	NA	NA	NA	NA	NA	NA	NA	NA	NA
N1060	42.9	26.9	11.1	NA	NA	NA	NA	NA	NA	NA	NA	NA
N1078	78.8	19.6	4.3	NA	NA	NA	NA	NA	NA	NA	NA	NA
N922	85.7	12.6	1.37	NA	NA	NA	NA	NA	NA	NA	NA	NA
N1266	77.5	17.2	1.78	NA	NA	NA	NA	NA	NA	NA	NA	NA
N1267	78.5	19.7	2.65	NA	NA	NA	NA	NA	NA	NA	NA	NA
N1368	80.5	12	8	NA	NA	NA	NA	NA	NA	NA	NA	NA
N1364	72.9	24.5	6.9	NA	NA	NA	NA	NA	NA	NA	NA	NA
N1362	82.1	15.3	10.6	NA	NA	NA	NA	NA	NA	NA	NA	NA
N1305	62.2	32.3	8.42	NA	NA	NA	NA	NA	NA	NA	NA	NA
N1289	68.5	30.3	15.7	NA	NA	NA	NA	NA	NA	NA	NA	NA
CD664 - NI	57.2	25.7	11.4	97.9	35.7	54.3	93.4	94.3	80.3	29.5	38.7	12.6
CD1817 - NI	68.5	24.6	2.57	98.5	3.44	68.2	2.27	2.26	1.44	29.2	21.5	3.84
CD1819 - NI	68.8	27.2	1.58	99.7	11.4	42.2	52.3	57	27.3	21.9	31.1	3.23
CD1820 - NI	82.2	12.7	1.96	98.2	8.93	20.2	27.5	40.9	23.4	33.9	21.8	3.03
CD1824 - NI	70.6	26.3	1.46	98.8	4.79	42.5	62.5	62.3	31.1	12.3	18	4.01
CD1864 - NI	28.1	51.6	6.67	17.7	12.9	76.1	39.7	45.1	28.6	23.4	41.2	9.1
CD1887 - NI	57.1	27.4	8.96	71.1	59.9	61.6	22.6	32.6	9.7	20.5	47.5	2.46
CD1947 - NI	70	9.34	17.2	98.6	28.1	14.9	50.1	56.1	13.5	24.8	19.7	9.15
CD1948 - NI	67.1	6.66	24.8	99.4	21.3	40.7	55.7	60	11.9	32.5	32.9	3.49
CD664 - II	21.3	66.2	6.08	80	35.9	55.5	39.5	58.1	24.1	17	70.8	7.36
CD1817 - II	64.7	27.6	2.49	97	3.47	74.7	3.14	3.26	0.89	28	27.1	4.29
CD1819 - II	66.7	28.3	1.42	99.7	12.2	26.4	34.5	46	36.9	23.1	25	1.57
CD1820 - II	77.4	17.8	2.01	97.3	12.7	23.9	48	57.5	26.4	32.2	45.2	10.9
CD1824 - II	67	29.3	2.2	99	9.85	55.7	33.1	47.9	42.7	23.4	23.1	3.2
CD1864 - II	52	39	3.49	88.6	18.5	74.3	31.5	43.9	8.22	26.1	55.7	6.91
CD1887 - II	54.8	32.7	6.17	72.9	32.3	86.6	41.5	46.9	31.4	23.3	48.2	6.53
CD1947 - II	66.2	21.5	8.21	91.3	21.1	9.94	35.7	50.4	7.11	20.3	19.7	9.4
CD1948 - II	37.4	36.8	17.1	67.7	30.2	62.2	50.7	56.8	27.4	25.8	52	17.7
CD1795 - NI	23.1	54.9	4.85	NA	NA	NA	NA	NA	NA	NA	NA	NA
CD1796 - NI	64.6	26.8	19.5	NA	NA	NA	NA	NA	NA	NA	NA	NA
CD1799 - NI	37.3	53.8	3.4	NA	NA	NA	NA	NA	NA	NA	NA	NA
CD1800 - NI	77	21.5	1.5	NA	NA	NA	NA	NA	NA	NA	NA	NA
CD1802 - NI	74.7	23	4.1	NA	NA	NA	NA	NA	NA	NA	NA	NA
CD1803 - NI	95.2	3.17	1.84	NA	NA	NA	NA	NA	NA	NA	NA	NA
CD1804 - NI	74.8	22.4	1.97	NA	NA	NA	NA	NA	NA	NA	NA	NA
CD1805 - NI	58.8	23.2	7.8	NA	NA	NA	NA	NA	NA	NA	NA	NA
CD1806 - NI	74.1	24.9	2.3	NA	NA	NA	NA	NA	NA	NA	NA	NA
CD1807 - NI	51.9	46	8.5	NA	NA	NA	NA	NA	NA	NA	NA	NA
CD1795 - II	23.7	70.9	1.3	NA	NA	NA	NA	NA	NA	NA	NA	NA
CD1796 - II	24.2	72.4	9.2	NA	NA	NA	NA	NA	NA	NA	NA	NA
CD1800 - II	36.9	60.1	3.8	NA	NA	NA	NA	NA	NA	NA	NA	NA
CD1803 - II	95.2	4.06	1.73	NA	NA	NA	NA	NA	NA	NA	NA	NA
CD1804 - II	74.1	24.3	2.31	NA	NA	NA	NA	NA	NA	NA	NA	NA
CD1805 - II	34	55.8	12.3	NA	NA	NA	NA	NA	NA	NA	NA	NA
CD1806 - II	67.6	31.8	2.3	NA	NA	NA	NA	NA	NA	NA	NA	NA
CD1807 - II	38.1	59	7.6	NA	NA	NA	NA	NA	NA	NA	NA	NA
CD1143 - II	26.8	67.9	1.8	NA	NA	NA	NA	NA	NA	NA	NA	NA
CD1812 - II	69.4	27.6	4.5	NA	NA	NA	NA	NA	NA	NA	NA	NA
N1685	NA	NA	35.8	NA	NA	NA	NA	NA	NA	NA	NA	NA
CD1951 - NI	NA	NA	8.1	NA	NA	NA	NA	NA	NA	NA	NA	NA

## Sheet: Fig6
Source Data 2: Flow cytometry and CyTOF raw data used in Fig.6. Letters indicate panels in Fig.6. NI = non inflamed ileum, II = inflamed ileum
Technology used	Patient ID	c (%)	d (%)	e (%)	f (%)	g (%)	h (%)	i (%)	j (%)	k (%)	l (%)
CYTOF	N867	10.715	89.0984	4.684	1.6166	1.6166	0.5181	0.1658	3.8549	11.2539	6.6114
CYTOF	N868	11.8756	87.8964	6.1969	0.4145	1.5959	0.9326	0.456	10.114	3.2332	7.9793
CYTOF	N870	15.5233	84.2073	8.7047	0.8497	2.5907	1.6788	0.1244	4.1866	8.2487	14.4041
CYTOF	N872	40.1865	49.285	39.7512	11.0466	14.0311	2.3005	0.7047	4.829	4.0829	8.1244
CYTOF	N875	19.2332	80.6424	11.6684	0.9534	1.7409	0.9741	0.3316	2.3627	9.0155	15.5233
CYTOF	N876	20.8912	78.9222	9.8653	1.513	1.4715	1.0984	0.1451	3.8963	8.6632	12.601
CYTOF	N879	17.6788	81.8031	10.2591	1.9067	2.4249	2.9223	0.3731	8.2487	3.6477	5.3679
CYTOF	N881	12.8912	86.7357	6.3006	1.0777	1.1192	1.6166	0	4.0829	6.7772	23.6062
CYTOF	CD1795-NI	16.601	83.2746	13.3263	2.7772	4.7668	2.114	0.9326	51.6269	3.0259	0.8083
CYTOF	CD1795-II	38.6943	61.0778	4.4767	0.1865	0.7047	0.8497	0.0829	0.829	11.5648	12.228
CYTOF	CD1796-NI	60.9741	38.4663	54.9637	22.0311	13.4508	12.1658	4.6218	12.9119	1.6166	0.5596
CYTOF	CD1796-II	20.0415	79.7304	10.0311	1.886	3.1917	0.9948	0.6425	2.9015	13.8446	4.0207
CYTOF	CD1799-NI	16.7461	83.0258	10.7564	1.0155	4.6839	0.8912	0.456	10.0932	6.1554	22.0104
CYTOF	CD1800-NI	28.1244	71.4612	26.0104	5.6373	5.4301	6.3834	4	27.4197	2.6943	0.3731
CYTOF	CD1800-II	23.8135	75.7719	6.5906	0.1036	0.9326	0.5181	0.2073	1.3679	20.5389	2.2798
CYTOF	CD1802-NI	30.8601	68.8704	19.8343	6.0518	2.8601	5.6166	2.1969	8.6425	3.0674	4.7668
CYTOF	CD1803-NI	71.2332	28.4144	69.7617	27.772	14.8601	18.9016	4.0415	6.6528	5.9482	1.5959
CYTOF	CD1803-II	58.487	40.6634	57.0155	19.6891	13.9689	13.0363	2.0933	8.4353	10.7358	1.6373
CYTOF	CD1806-NI	75.9793	22.4457	76.7668	34.6528	25.7617	5.4715	8.2694	18.8394	0.1865	0.4145
CYTOF	CD1807-NI	57.0363	36.0001	63.3575	15.5855	9.5959	9.5544	21.0777	31.3989	0.456	0.0415
CYTOF	CD1804-NI	75.8549	23.855	75.0466	32.228	21.7409	9.057	8.4767	13.2435	0.601	0.3109
CYTOF	CD1804-II	49.0155	50.6736	40.2074	12.5389	15.1088	4.4974	2.3627	6.6943	5.9896	7.5648
CYTOF	CD1143-II	29.1192	70.5907	6.4871	0.829	1.5337	0.3316	1.5337	19.5855	3.0052	1.8031
FACS	N1454	32.5	64.3	NA	NA	NA	NA	NA	NA	NA	NA
FACS	N1539	22.1	72	NA	NA	NA	NA	NA	NA	NA	NA
FACS	N1575	9.36	62.1	NA	NA	NA	NA	NA	NA	NA	NA
FACS	N1594	49.4	39.7	NA	NA	NA	NA	NA	NA	NA	NA
FACS	N1599	19.6	74.1	NA	NA	NA	NA	NA	NA	NA	NA
FACS	N1605	32.5	62.5	NA	NA	NA	NA	NA	NA	NA	NA
FACS	N1606	30.2	65	NA	NA	NA	NA	NA	NA	NA	NA
FACS	N1618	31.3	62.6	NA	NA	NA	NA	NA	NA	NA	NA
FACS	N1685	18.9	74.1	NA	NA	NA	NA	NA	NA	NA	NA
FACS	CD1832-NI	27.5	69.6	NA	NA	NA	NA	NA	NA	NA	NA
FACS	CD1832-II	36.1	60.5	NA	NA	NA	NA	NA	NA	NA	NA
FACS	CD1877-NI	69.9	25.4	NA	NA	NA	NA	NA	NA	NA	NA
FACS	CD1877-II	47.1	47.4	NA	NA	NA	NA	NA	NA	NA	NA
FACS	CD1947-NI	40	53.2	NA	NA	NA	NA	NA	NA	NA	NA
FACS	CD1947-II	26.4	67.6	NA	NA	NA	NA	NA	NA	NA	NA
FACS	CD1829-NI	49.5	47	NA	NA	NA	NA	NA	NA	NA	NA
FACS	CD1948-NI	54	38.3	NA	NA	NA	NA	NA	NA	NA	NA
FACS	CD1948-II	27.5	64.4	NA	NA	NA	NA	NA	NA	NA	NA
FACS	CD1949-NI	47.7	46.8	NA	NA	NA	NA	NA	NA	NA	NA
FACS	CD1949-II	11.9	81.2	NA	NA	NA	NA	NA	NA	NA	NA
FACS	CD1992-NI	17	76	NA	NA	NA	NA	NA	NA	NA	NA
FACS	CD1992-II	16.8	78.8	NA	NA	NA	NA	NA	NA	NA	NA
FACS	CD1993-NI	18.1	65.1	NA	NA	NA	NA	NA	NA	NA	NA
FACS	CD1993-II	32.4	58.9	NA	NA	NA	NA	NA	NA	NA	NA
FACS	CD1994-II	16.5	78.1	NA	NA	NA	NA	NA	NA	NA	NA
FACS	CD1876-NI	26.6	66.2	NA	NA	NA	NA	NA	NA	NA	NA
FACS	CD1951-NI	44.1	47.6	NA	NA	NA	NA	NA	NA	NA	NA
